# Supplementary material for: An Investigation of Structure–Activity Relationships and Cell Death Mechanisms of the Marine Alkaloids Discorhabdins in Merkel Cell Carcinoma Cells
Source: Mar Drugs. 2023 Aug 29;21(9):474. doi: 10.3390/md21090474 (PMC10532587; doi:10.3390/md21090474)
Supplement: Supplementary file 1 [file marinedrugs-21-00474-s001.zip]

Archive with 1 entries (1 files):
- marinedrugs-2556743-supplementary.pdf
